# Supplementary material for: Compressed Sensing Diffusion Spectrum Imaging for Accelerated Diffusion Microstructure MRI in Long-Term Population Imaging
Source: Front Neurosci. 2018 Sep 24;12:650. doi: 10.3389/fnins.2018.00650 (PMC6165908; doi:10.3389/fnins.2018.00650)
Supplement: Supplementary file 1 [file Data_Sheet_1.CSV]

CS-DSI b-values
0
270
270
270
540
540
540
540
540
540
820
820
820
820
1090
1090
1090
0
1360
1360
1360
1360
1360
1360
1360
1360
1360
1360
1360
1360
1630
1630
1630
1630
0
1630
1630
1630
1630
1630
1630
1630
1630
2180
2180
2180
2180
2180
2450
2450
2450
0
2450
2450
2450
2450
2450
2450
2450
2720
2720
2720
2720
2720
2720
2720
2720
2720
0
2720
2720
2990
2990
2990
2990
2990
2990
3260
3260
3260
3260
3540
3540
3540
3540
0
3540
3810
3810
3810
3810
3810
3810
3810
3810
4620
4620
4620
4620
4900
4900
5170
0
5170
5170
5170
5170
5440
5710
5710
5980
5980
6530
6530
6530
6530
6530
6800
6800
0
