# Supplementary material for: Compressed Sensing Diffusion Spectrum Imaging for Accelerated Diffusion Microstructure MRI in Long-Term Population Imaging
Source: Front Neurosci. 2018 Sep 24;12:650. doi: 10.3389/fnins.2018.00650 (PMC6165908; doi:10.3389/fnins.2018.00650)
Supplement: Supplementary file 2 [file Data_Sheet_2.CSV]

	CS-DSI	b-vectors
0	0	0
0	0	-1
0	1	0
1	0	0
0	0.70710678118655	-0.70710678118655
0	0.70710678118655	0.70710678118655
-0.70710678118655	0.70710678118655	0
0.70710678118655	0	-0.70710678118655
-0.70710678118655	0	-0.70710678118655
0.70710678118655	0.70710678118655	0
0.57735026918963	-0.57735026918963	-0.57735026918963
0.57735026918963	-0.57735026918963	0.57735026918963
0.57735026918963	0.57735026918963	-0.57735026918963
0.57735026918963	0.57735026918963	0.57735026918963
0	0	1
0	1	0
-1	0	0
0	0	0
0	-0.44721359549996	0.89442719099992
0	-0.44721359549996	-0.89442719099992
0	-0.89442719099992	0.44721359549996
0	-0.89442719099992	-0.44721359549996
-0.44721359549996	0.89442719099992	0
0.44721359549996	0	-0.89442719099992
0.44721359549996	0	0.89442719099992
0.44721359549996	0.89442719099992	0
-0.89442719099992	0.44721359549996	0
-0.89442719099992	0	0.44721359549996
-0.89442719099992	0	-0.44721359549996
-0.89442719099992	-0.44721359549996	0
0.40824829046386	-0.81649658092773	-0.40824829046386
-0.40824829046386	0.81649658092773	-0.40824829046386
-0.40824829046386	0.40824829046386	0.81649658092773
0.40824829046386	-0.40824829046386	0.81649658092773
0	0	0
0.40824829046386	0.40824829046386	-0.81649658092773
0.40824829046386	0.40824829046386	0.81649658092773
-0.40824829046386	-0.81649658092773	0.40824829046386
-0.40824829046386	-0.81649658092773	-0.40824829046386
0.81649658092773	-0.40824829046386	-0.40824829046386
-0.81649658092773	0.40824829046386	-0.40824829046386
-0.81649658092773	-0.40824829046386	0.40824829046386
-0.81649658092773	-0.40824829046386	-0.40824829046386
0	-0.70710678118655	0.70710678118655
0	-0.70710678118655	-0.70710678118655
0.70710678118655	-0.70710678118655	0
-0.70710678118655	0	-0.70710678118655
-0.70710678118655	-0.70710678118655	0
0	0	1
0	1	0
0.33333333333333	0.66666666666667	-0.66666666666667
0	0	0
-0.33333333333333	-0.66666666666667	-0.66666666666667
0.66666666666667	-0.66666666666667	0.33333333333333
0.66666666666667	-0.33333333333333	-0.66666666666667
0.66666666666667	-0.33333333333333	0.66666666666667
-0.66666666666667	-0.66666666666667	0.33333333333333
0.66666666666667	0.66666666666667	0.33333333333333
1	0	0
0	0.31622776601684	-0.94868329805051
0	-0.31622776601684	-0.94868329805051
0	0.94868329805051	-0.31622776601684
0	-0.94868329805051	-0.31622776601684
0.31622776601684	-0.94868329805051	0
0.31622776601684	0	-0.94868329805051
0.31622776601684	0	0.94868329805051
-0.31622776601684	-0.94868329805051	0
0.94868329805051	-0.31622776601684	0
0	0	0
0.94868329805051	0	-0.31622776601684
-0.94868329805051	0	-0.31622776601684
0.30151134457776	-0.90453403373329	-0.30151134457776
-0.30151134457776	0.30151134457776	0.90453403373329
0.30151134457776	-0.30151134457776	0.90453403373329
-0.30151134457776	-0.90453403373329	0.30151134457776
0.30151134457776	0.90453403373329	0.30151134457776
-0.90453403373329	-0.30151134457776	-0.30151134457776
0.57735026918963	-0.57735026918963	-0.57735026918963
-0.57735026918963	0.57735026918963	-0.57735026918963
-0.57735026918963	-0.57735026918963	0.57735026918963
-0.57735026918963	-0.57735026918963	-0.57735026918963
0	0.83205029433784	-0.55470019622523
0.55470019622523	-0.83205029433784	0
-0.83205029433784	0	0.55470019622523
0.83205029433784	0	0.55470019622523
0	0	0
0.83205029433784	0.55470019622523	0
0.53452248382485	-0.26726124191242	-0.80178372573727
0.53452248382485	0.26726124191242	0.80178372573727
-0.53452248382485	-0.80178372573727	-0.26726124191242
-0.80178372573727	0.53452248382485	0.26726124191242
0.80178372573727	-0.26726124191242	0.53452248382485
-0.80178372573727	-0.26726124191242	0.53452248382485
-0.80178372573727	-0.26726124191242	-0.53452248382485
0.80178372573727	0.53452248382485	0.26726124191242
0.24253562503633	0	0.97014250014533
-0.24253562503633	-0.97014250014533	0
0.727606875109	-0.48507125007267	0.48507125007267
0.97014250014533	-0.24253562503633	0
-0.94280904158206	0.23570226039552	-0.23570226039552
0.94280904158206	0.23570226039552	-0.23570226039552
-0.22941573387056	0.68824720161169	-0.68824720161169
0	0	0
0.22941573387056	0.68824720161169	0.68824720161169
0.68824720161169	0.22941573387056	-0.68824720161169
-0.68824720161169	-0.22941573387056	-0.68824720161169
-0.68824720161169	-0.68824720161169	0.22941573387056
-0.44721359549996	0	0.89442719099992
-0.21821789023599	0.43643578047198	-0.87287156094397
-0.87287156094397	-0.21821789023599	0.43643578047198
-0.42640143271122	0.63960214906683	0.63960214906683
0.63960214906683	-0.63960214906683	-0.42640143271122
-0.40824829046386	0.81649658092773	-0.40824829046386
-0.40824829046386	0.40824829046386	0.81649658092773
-0.40824829046386	0.40824829046386	-0.81649658092773
-0.40824829046386	-0.40824829046386	-0.81649658092773
-0.40824829046386	-0.81649658092773	0.40824829046386
0	0.6	0.8
-0.6	0	0.8
0	0	0
