# Supplementary material for: Compressed Sensing Diffusion Spectrum Imaging for Accelerated Diffusion Microstructure MRI in Long-Term Population Imaging
Source: Front Neurosci. 2018 Sep 24;12:650. doi: 10.3389/fnins.2018.00650 (PMC6165908; doi:10.3389/fnins.2018.00650)
Supplement: Supplementary file 3 [file Data_Sheet_3.CSV]

3shellHARDI b-values
0
0
1000
1000
1000
1000
1000
1000
1000
1000
1000
1000
0
1000
1000
1000
1000
1000
1000
1000
1000
1000
1000
0
1000
1000
1000
1000
1000
1000
1000
1000
1000
1000
0
2000
2000
2000
2000
2000
2000
2000
2000
2000
2000
0
2000
2000
2000
2000
2000
2000
2000
2000
2000
2000
0
2000
2000
2000
2000
2000
2000
2000
2000
2000
2000
0
2000
2000
2000
2000
2000
2000
2000
2000
2000
2000
0
3000
3000
3000
3000
3000
3000
3000
3000
3000
3000
0
3000
3000
3000
3000
3000
3000
3000
3000
3000
3000
0
3000
3000
3000
3000
3000
3000
3000
3000
3000
3000
0
3000
3000
3000
3000
3000
3000
3000
3000
3000
3000
0
3000
3000
3000
3000
3000
3000
3000
3000
3000
3000
0
