# Supplementary material for: Compressed Sensing Diffusion Spectrum Imaging for Accelerated Diffusion Microstructure MRI in Long-Term Population Imaging
Source: Front Neurosci. 2018 Sep 24;12:650. doi: 10.3389/fnins.2018.00650 (PMC6165908; doi:10.3389/fnins.2018.00650)
Supplement: Supplementary file 4 [file Data_Sheet_4.CSV]

	3shellHARDI	b-vectors
0	0	0
0	0	0
-0.084899954968383	-0.060642824977416	-0.99454232962963
-0.3050901500203	0.31722441735066	-0.89793578244612
-0.51088934316965	-0.064077646431447	-0.85725499955585
-0.28241382100923	-0.43661523248052	-0.85417186354325
0.15069369463011	-0.42609941240237	-0.89203738775294
0.35817920054867	-0.043258357554187	-0.93265018886828
0.12997935052105	0.32754796331305	-0.93585132375159
-0.31524428072045	0.70150513017464	-0.63914911860356
-0.69812050315587	0.40709260109585	-0.58898503988336
-0.83421847508829	-0.055383799175986	-0.54864576058711
0	0	0
-0.67172578338753	-0.51245059763585	-0.53495687388337
-0.27386635263343	-0.78693243098466	-0.5529326993042
0.20968490450875	-0.77635402661091	-0.59439605162398
0.5924896640895	-0.48334683123091	-0.64446244164121
0.72913469700569	-0.019051025337441	-0.68410500075355
0.56636900362945	0.43819987130964	-0.69800216655251
0.16794126163783	0.7133175236576	-0.68042181261514
-0.38793128039871	0.89016374162917	-0.23899337810277
-0.76385312076859	0.61662519499687	-0.19053025688105
-0.96913460688006	0.19764104684137	-0.14736393843436
0	0	0
-0.95586744331653	-0.26840480745301	-0.11948343041457
-0.72798276157231	-0.67598399288857	-0.11439729110422
-0.33771715050097	-0.93175295881806	-0.13335497737731
0.12479179617966	-0.9775357367407	-0.16985550035565
0.55623728113285	-0.80229863291124	-0.21660330262183
0.8551577633292	-0.44662085615169	-0.26312546563975
0.95404282845016	0.0086573759387492	-0.29954520748072
0.82987435791553	0.45911629404513	-0.31705012003871
0.51087708541693	0.80181725609505	-0.30998982471061
0.071054524643738	0.95663652691081	-0.28248506138852
0	0	0
-0.99572330586683	-0.023270286360971	0.08940688970268
-0.92738763005052	-0.36384957215985	-0.086980874152691
-0.95370485908667	-0.044073652024544	-0.29749715116568
-0.94635854119975	0.29749692821674	-0.12609952101368
-0.91253668269993	0.32091894076159	0.25355046083072
-0.88645116378918	0.0024487601209646	0.46281566286231
-0.89363603022878	-0.34031618685425	0.29257398797901
-0.69288019314824	-0.72103610205709	0.0048966798102349
-0.72987277032525	-0.57802004629785	-0.36493638516263
-0.75796057269037	-0.25591883633649	-0.60000109954488
0	0	0
-0.76899310778606	0.14204331290316	-0.62327626092851
-0.76012468107259	0.48961332114177	-0.42718762269619
-0.73268030229315	0.67632027903983	-0.0759635096023
-0.69671298903797	0.64283711642344	0.31835742908589
-0.66247154981088	0.40042180552339	0.63308279344219
-0.64163671508078	0.02693894605301	0.76653546496291
-0.64068750093617	-0.36138205119727	0.67743821800708
-0.66012642865499	-0.63930611457867	0.39436124309259
-0.37335169400571	-0.92052614390915	-0.11506576798864
-0.41047449234671	-0.76581062004983	-0.49501998480021
0	0	0
-0.44191045264613	-0.46027238281148	-0.76997693826707
-0.46045492070374	-0.063679935842007	-0.88539603103406
-0.46428127204709	0.3417796171534	-0.81708603814092
-0.45090827762793	0.67881300490727	-0.57956417205981
-0.42390852924954	0.8784462874911	-0.22053044874254
-0.3895070426633	0.90150057673016	0.18862919676147
-0.35157157197415	0.74479273784072	0.56716946977015
-0.32086310298731	0.43965593119253	0.83889780742864
-0.30262200633336	0.046557231743594	0.95197287012559
-0.2975292610463	-0.35752487335605	0.88524138163158
0	0	0
-0.31104639671551	-0.69311913598811	0.65025841203125
-0.33802721832183	-0.89405749773528	0.2939367115842
-0.0073451958367	-0.94630606362818	-0.3231886168148
-0.040432129899767	-0.74983222723204	-0.66039145502952
-0.068562199995085	-0.43830834996858	-0.89620589993575
-0.084517581108225	-0.060019731511638	-0.99461269362143
-0.089385573539904	0.32815525628348	-0.94038521203625
-0.078340948431306	0.66467398434686	-0.74301493277817
-0.057577203485755	0.9004094587666	-0.43121650270183
-0.028168639095136	0.99814960271894	-0.053887831312433
0	0	0
0.027992876719197	-0.99774610591995	0.060984481423965
0.3068992001664	-0.94169070539657	-0.13795468932561
-0.0030003315549562	-0.95910598706768	-0.28303127668421
-0.28304486616721	-0.95515140349713	-0.08701379277932
-0.25412531467782	-0.9334603094268	0.25312482131295
0.054986667349556	-0.91577795076714	0.39790352009315
0.3350278084622	-0.92007636950814	0.20301685109799
0.64766200862423	-0.75560567672827	-0.097948884020332
0.47003078802496	-0.78005109502014	-0.4130270541581
0.15002813291263	-0.79914985464794	-0.582109155701
0	0	0
-0.21202183937424	-0.8070831338444	-0.55105676176984
-0.49888876020833	-0.80182121380176	-0.32892665753214
-0.62024814889927	-0.78431378828553	0.012004802881921
-0.53791017650016	-0.76087294482644	0.36293939418134
-0.27907242869409	-0.73819158557791	0.61415939504721
0.074985116931287	-0.72385632877669	0.68586386953151
0.41302519530539	-0.72204404603025	0.55503385809805
0.62606229629788	-0.73407304390198	0.2630261724063
0.86462224260195	-0.48478819382884	-0.13194235378434
0.72499927500109	-0.50899949100076	-0.4639995360007
0	0	0
0.46290048709176	-0.53088587180502	-0.70984739921199
0.12201970777434	-0.54708836190625	-0.82813375440288
-0.23788239622541	-0.55572526177029	-0.79660617559519
-0.55310814321403	-0.55410833877138	-0.62212163667112
-0.7702677145543	-0.54318879091296	-0.33411612553394
-0.85139769560747	-0.52424487955148	0.017007944565602
-0.7829017519948	-0.50093713633384	0.36895369921594
-0.576716901485	-0.47776547471375	0.66267470655902
-0.26906269891412	-0.45810675131103	0.84719742000097
0.086984083368982	-0.44591840439731	0.8908369917444
0	0	0
0.43089358242609	-0.44189086643232	0.78680568299149
0.70281939861885	-0.44888465146496	0.55185819066516
0.85618795388608	-0.46410188154573	0.22704984291138
0.92633863866996	-0.16806143768526	-0.33712324107103
0.73888880560151	-0.19197111052164	-0.64590279894259
0.45178838669964	-0.21190074774408	-0.86659409572697
0.10400915320824	-0.22802006664884	-0.96808519524594
-0.2579704640727	-0.23597298264014	-0.93689273192294
-0.58385959864776	-0.23594326246724	-0.7768131988858
-0.82946878233046	-0.22712836379857	-0.51028839443731
0	0	0
-0.96205099005375	-0.21101118388913	-0.173009169729
-0.96364351783541	-0.18992973899246	0.18793047858201
-0.8346916383989	-0.16693832767978	0.5248061199514
-0.59310409890484	-0.1440252786548	0.7921390326014
-0.27107686118676	-0.12603573619754	0.95427057406706
0.087963063268513	-0.1139521501433	0.98958446177077
0.43607741061119	-0.11001953020007	0.89315854971511
0.72512255606884	-0.11401927088531	0.67911478009757
0.91874003335064	-0.12696407424976	0.37389420290875
0.98924387867785	-0.14503575572122	0.019004685232436
0	0	0
